# Supplementary material for: Cytoplasmic p53β Isoforms Are Associated with Worse Disease-Free Survival in Breast Cancer
Source: Int J Mol Sci. 2022 Jun 15;23(12):6670. doi: 10.3390/ijms23126670 (PMC9223648; doi:10.3390/ijms23126670)
Supplement: Supplementary file 1 [file ijms-23-06670-s001.zip]

Archive with 1 entries (1 files):
- ijms-1756963-supplementary.pdf
